# Supplementary material for: GPR3 Ligands Discovered through Combined Virtual and Conformational Biosensor-Based Screening
Source: J Am Chem Soc. 2026 May 7;148(19):20285–95. doi: 10.1021/jacs.6c06780 (PMC13195669; doi:10.1021/jacs.6c06780)
Supplement: Supplementary file 1 [file ja6c06780_si_001.xlsx]

## Sheet: Sheet1
set	CBCS or vendor ID	Souce / Vendor	catalog number (if applicable)	SMILES	Lab ID	cmpd # in manuscript	DBRET (%) of 1µM	DBRET (%) of 10µM	DBRET (%) of 100µM	EC50 at GPR3-HaloTag/Nluc (µM)
compounds selected from virtual screening	CBK136816	Chemical Biology Consortium Sweden (CBCS) / in-house synthesis	CBK136816	O=C(c2ccc1[nH]ccc1c2)N5CCC(Cn3cncn3)(C4CCCCC4)CC5	VH2, T1	93	7.311			44
	CBK037726	Chemical Biology Consortium Sweden (CBCS)	CBK037726	O=c1[nH]ccn1CCNc5cc(c3cccc4oc2ccccc2c34)ncn5			3.441
	CBK131409	Chemical Biology Consortium Sweden (CBCS)	CBK131409	O=C(Cc1ccccc1)N4CC[C@]3(CCN(C(=O)c2cc(F)c(F)cc2F)C3)C4			1.818
	CBK046601	Chemical Biology Consortium Sweden (CBCS)	CBK046601	COc1ccccc1c4nc([C@@H]2CCCN2C(=O)NCc3ccccc3)n5ccccc45			0.5444
	CBK297507	Chemical Biology Consortium Sweden (CBCS)	CBK297507	O=C(c2cc1ccccc1o2)N4CCN(c3cccc(C(F)(F)F)c3)CC4			0.6743
	CBK288275	Chemical Biology Consortium Sweden (CBCS)	CBK288275	C[C@@H](Oc4cc(n3cnc2ccc(CN1CCN(C)CC1)cc23)sc4C(N)=O)c5ccccc5C(F)(F)F			1.064
	CBK013029	Chemical Biology Consortium Sweden (CBCS)	CBK013029	CC(C)C[C@@]4([C@@H](CN2C(=O)/C1=C/C=C\CC1C2=O)C(=O)NO)CCN(CCc3ccccc3)C4O			2.128
	CBK268532	Chemical Biology Consortium Sweden (CBCS)	CBK268532	N#Cc1ccccc1Cn4cc(C(=O)CO/C2=C/C=C\CC2)c3ccccc34			-1.023
	CBK037159	Chemical Biology Consortium Sweden (CBCS)	CBK037159	CN(C)CCNC(=O)c4cccc(c3cc(Nc1ccc(Br)cc1)n2nccc2n3)c4			0.1395
	CBK075788	Chemical Biology Consortium Sweden (CBCS)	CBK075788	O=C1C[C@@]5(C(=O)N1Cc2ccccc2)C(=O)N(CCc3cccs3)c4ccc(Cl)cc45			0.2474
	CBK002748	Chemical Biology Consortium Sweden (CBCS)	CBK002748	O=[N+](O)c3ccc(Oc1ccccc1OCc2ccccc2)c(C(F)(F)F)c3			0.2906
	CBK036299	Chemical Biology Consortium Sweden (CBCS)	CBK036299	Cc5cccc(c3nc(CCCN(C)C2Cc1ccccc1C2)n4ccccc34)c5			2.145
	CBK262469C	Chemical Biology Consortium Sweden (CBCS) / in-house synthesis	CBK262469C	N=c3n(Cc1ccccc1)c2ccccc2n3C[C@@H](O)COc4ccc(Cl)cc4	VH1, MR71a	52	6.446			25
	CBK039757	Chemical Biology Consortium Sweden (CBCS)	CBK039757	CC(=O)N3CCc1c([nH]c2ccccc12)C35CCN(CCc4ccccc4)CC5			2.034
	CBK087440	Chemical Biology Consortium Sweden (CBCS)	CBK087440	Cc2nc1ccccc1n2C[C@H](O)Cn5c3ccc(Cl)cc3c4cc(Cl)ccc45			-1.043
	CBK269142	Chemical Biology Consortium Sweden (CBCS)	CBK269142	Cc5cc4nc(/C(C#N)=C\c2cn(CC(=O)Nc1ccc(F)cc1)c3ccccc23)[nH]c4cc5C			0.5879
	CBK293933	Chemical Biology Consortium Sweden (CBCS)	CBK293933	Cc4ccc(S(=O)(=O)n3c(SCc1ccccc1)nc2ccccc2			0.177
	CBK302366	Chemical Biology Consortium Sweden (CBCS)	CBK302366	CC(C)(C)c5ccc(CN3c2ccc(OCc1ccccc1O)cc2CC[C@H]3c4ccccc4)cc5			-0.862
	CBK266311	Chemical Biology Consortium Sweden (CBCS)	CBK266311	O=C4C[C@H](/C2=N/C1C/C=C\C=C1\N2CCc3ccccc3)CN4c5ccccc5			-1.023
	CBK294412	Chemical Biology Consortium Sweden (CBCS)	CBK294412	CCOc4ccc(CN(Cc3cc(=O)n2nc(c1ccccc1)sc2n3)CC(C)C)cc4			-1.459
	CBK106519	Chemical Biology Consortium Sweden (CBCS)	CBK106519	COc5cccc(CCC(=O)n4c(=O)n(CCc2c[nH]c1/C=C\C\C=C/c12)c3ccccc34)c5			-1.96
	CBK083751	Chemical Biology Consortium Sweden (CBCS)	CBK083751	CS(=O)(=O)Nc3ccc(c2cccc(OCc1ccccc1)c2)c4ccccc34			0.009602
	CBK046149C	Chemical Biology Consortium Sweden (CBCS)	CBK046149C	C[C@H](NC(=O)N(Cc1ccc(CN)cc1)Cc3cnc(c2ccccc2)[nH]3)c4cccc5ccccc45			-2.755
	CBK066446	Chemical Biology Consortium Sweden (CBCS)	CBK066446	CN(C)CCN(C)c2nc(c1ccc(S(C)(=O)=O)cc1)cn3ccnc23			1.254
	CBK267516	Chemical Biology Consortium Sweden (CBCS)	CBK267516	c6ccc(CCn5c1ccccc1c4nnc(SCc3ccc2nonc2c3)nc45)cc6			4.005
	CBK286177	Chemical Biology Consortium Sweden (CBCS)	CBK286177	Cc5nc2CCN(CC1/C=C\CCC1)Cc2c(N4CCN(c3ccc(O)cc3)CC4)n5			2.03
	CBK090856	Chemical Biology Consortium Sweden (CBCS)	CBK090856	c5ccc(COc1ccccc1c4cc(Nc3ccc2[nH]ccc2c3)ncn4)cc5			-0.1128
	CBK048050	Chemical Biology Consortium Sweden (CBCS)	CBK048050	COCc5cccc(S(=O)(=O)Nc3nn(Cc2cccc(Oc1ccccc1)c2)c4ccccc34)c5			0.037
	CBK047843	Chemical Biology Consortium Sweden (CBCS)	CBK047843	COc4ccc(NC(=O)c2nn(Cc1ccc(C)cc1)c3ccccc23)cc4			-0.8345
	CBK201005	Chemical Biology Consortium Sweden (CBCS)	CBK201005	O=C1NCCN1CCN5CCC(c3cn(c2ccc(F)cc2)c4ccc(Cl)cc34)CC5			-1.595
	CBK267628	Chemical Biology Consortium Sweden (CBCS)	CBK267628	COc3ccc(c2cc(C(F)(F)F)nc(SCC(O)N(C)C1/C=C\CCC1)n2)cc3OC			0.3401
	CBK269614	Chemical Biology Consortium Sweden (CBCS)	CBK269614	O=C(CSc3nnc(COc1cccc2cccnc12)n3c4ccccc4)N5CCCC5			-1.668
	CBK146719	Chemical Biology Consortium Sweden (CBCS)	CBK146719	CCc3nc2ccc(C(=O)NC1CCN(C)CC1)cn2c3N(C)Cc4ccc(Cl)cc4			0.0862
	CBK060017	Chemical Biology Consortium Sweden (CBCS)	CBK060017	Cc1cccnc1C(c2ccc(F)cc2)N(C)C(=O)C5CCN(C(=O)c4ccc3OCOc3c4)CC5			-1.445
	CBK109958	Chemical Biology Consortium Sweden (CBCS)	CBK109958	Oc1ccccc1c3nnc(SCC(O)c2ccccc2)n3CCc4ccccc4			-2.78
	CBK048401	Chemical Biology Consortium Sweden (CBCS)	CBK048401	O=C(Cc2ccc1OCOc1c2)Nc4nn(Cc3ccc(C(F)(F)F)cc3)c5ccccc45			4.948
	CBK003965A	Chemical Biology Consortium Sweden (CBCS)	CBK003965A	FC(F)(F)c2ccc(N1CCNCC1)nc2OCc3ccccc3COc4ccccc4			6.139
	CBK064158	Chemical Biology Consortium Sweden (CBCS)	CBK064158	CC(c1ccccc1)n5c(=O)[nH]c4ncc(c3cccc(c2ccccc2)c3)nc45			2.327
	CBK066365	Chemical Biology Consortium Sweden (CBCS)	CBK066365	CN(C)CCNC(=O)c4cccc(c3cn1ccnc1c(NCc2ccccc2)n3)c4			0.8616
	CBK037048	Chemical Biology Consortium Sweden (CBCS)	CBK037048	CN4CCN(C(=O)c3cccc(c1nccnc1NCc2cccc(Cl)c2)c3)CC4			0.122
	CBK300494	Chemical Biology Consortium Sweden (CBCS)	CBK300494	CCCc4ccc(c3cc(C(=O)NCc1cccnc1)c2ccccc2n3)cc4			0.8492
	CBK303131	Chemical Biology Consortium Sweden (CBCS)	CBK303131	Oc5ccc(CCNC4CCN(c2nc1ccccc1n2Cc3ccc(F)cc3)CC4)cc5			1.695
	CBK145468	Chemical Biology Consortium Sweden (CBCS)	CBK145468	CCc3nc2ccc(C(=O)Nc1ccc(C(N)=O)cc1)cn2c3N(CCN(C)C)CC4CC4			1.184
	CBK270415	Chemical Biology Consortium Sweden (CBCS)	CBK270415	O=C4C(C2CNc1ccccc12)C/C(c3ccccc3)=N\N4c5ccccc5			0.8896
	CBK146582	Chemical Biology Consortium Sweden (CBCS)	CBK146582	CCc3nc2ccc(C(=O)NCCN1CCNC1=O)cn2c3N(C)Cc5cc4ccccc4s5			-0.2854
	CBK159250	Chemical Biology Consortium Sweden (CBCS)	CBK159250	O=C(Nc2ccc1[nH]ccc1c2)N(Cc4ccc3OCOc3c4)Cc5ccccn5			3.735
	CBK074498	Chemical Biology Consortium Sweden (CBCS)	CBK074498	O=C4c1ccccc1NC(c3ccc2OCOc2c3)N4Cc5ccco5			-0.2914
	CBK066384	Chemical Biology Consortium Sweden (CBCS)	CBK066384	COc1ccc(C(C)C)cc1c4cn2ccnc2c(N3CCN(CCO)CC3)n4			4.232
	CBK087656	Chemical Biology Consortium Sweden (CBCS)	CBK087656	O=C(c1ccc(Cl)cc1)N3/N=C(C2/C=C\C(Br)=C/C2)\CC3c5nc4ccccc4[nH]5			5.108
	CBK285550	Chemical Biology Consortium Sweden (CBCS)	CBK285550	COc5ccc(C3CN(Cc1ccccc1)C4CCN(C(=O)c2ccccc2)CC34)cc5			4.949
	CBK131585	Chemical Biology Consortium Sweden (CBCS)	CBK131585	O=C(Cc1c[nH]c2ccccc12)N6CCC5(CCCN(C(=O)C4COc3ccccc3O4)C5)C6			2.505
	CBK064714	Chemical Biology Consortium Sweden (CBCS)	CBK064714	COC1=C(C2=CN=C3NC(=O)N(C4=CC5=C(C=C4)NC=C5)C3=N2)C=C(C(C)C)C=C1			-0.693
	CBK286472	Chemical Biology Consortium Sweden (CBCS)	CBK286472	COC1=CC=C(C2=CC=CC(CN(CC3=CC=C4OCOC4=C3)C[C@H](C)O)=C2)C=C1			1.538
	CBK288879	Chemical Biology Consortium Sweden (CBCS)	CBK288879	CC(=O)N1CCN(C2=CC(C3=NOC([C@@H]4CCCN4C4CCOCC4)=N3)=CC=N2)CC1			0.187
	CBK262656	Chemical Biology Consortium Sweden (CBCS)	CBK262656	O=C(NCCCN1C=CN=C1)C1=C2C=CC=CC2=NC(C2=C(I)C=CC=C2)=C1			2.484
	CBK270745	Chemical Biology Consortium Sweden (CBCS)	CBK270745	CC1=CC=C(C2=CC(C3=CC=CC=C3)=NC(SCC3=CC=CC=C3)=C2C#N)C=C1			0.9055
	CBK000679T	Chemical Biology Consortium Sweden (CBCS)	CBK000679T	CN(C)CCNCC(=O)N(CCC1=CC(C(F)(F)F)=CC(C(F)(F)F)=C1)C1=CC=CC2=C1C=CC=C2			-0.2446
	CBK066227	Chemical Biology Consortium Sweden (CBCS)	CBK066227	CCN(CCO)C1=CC=C(NC2=NC(C3=CC=CC=C3)=CN3C=CN=C23)C=C1			2.163
	CBK266076	Chemical Biology Consortium Sweden (CBCS)	CBK266076	O=C1C2=C(C=CC=C2)N=C(SCC2=CC=CC3=NSN=C23)N1C1=CC=CC=C1			2.027
	CBK137146	Chemical Biology Consortium Sweden (CBCS)	CBK137146	O=C(C1=CC2=C(C=C1)NC=C2)N1CC[C@@]2(CCN(CC3=CC=CC=C3)C2)C1			2.379
	CBK024606T	Chemical Biology Consortium Sweden (CBCS)	CBK024606T	COC1=CC(=CC=C1)CC(=O)NC2=C3C=CC=CC3=C(C=C2)N4CCNCC4			5.066
	CBK285663	Chemical Biology Consortium Sweden (CBCS)	CBK285663	CC1=CC=CN2C=C(C(=O)N3CC(C3)C(=O)N4CCN(CC4)C5=CC=CC=C5)N=C12			-0.5326
	CBK066400	Chemical Biology Consortium Sweden (CBCS)	CBK066400	C1=CC(=CC=C1CCC(=O)O)C2=CN3C=CN=C3C(=N2)N4CCN(CC4)CCO			-2.911
	CBK087077	Chemical Biology Consortium Sweden (CBCS)	CBK087077	CC1=CC=C([C@H](C(=O)NC(C2=CC=CC=C2)C3=CC=CC=C3)NC(=O)C4=C(C=CC=C4)O)S1			-2.213
	CBK286430	Chemical Biology Consortium Sweden (CBCS)	CBK286430	C1=CC=C(C=C1)CN2C[C@H]([C@@H](C2)C(=O)NCC3=CC=C(C=C3)CO)C(=O)C4=CC=C(C=C4)F			-2.106
	CBK301825	Chemical Biology Consortium Sweden (CBCS)	CBK301825	CC1=C(C(=CC=C1)CN2C3=CC=C(C=C3C(=C2C4=CC=C(C=C4)O)C)O)F			-1.051
	CBK265949	Chemical Biology Consortium Sweden (CBCS)	CBK265949	COC1=CC=C(C=C1)C2=NC(=C(C#N)C(=C2)C3=CC=CC=C3)S(=O)(=O)CC4=CC=CC=C4			-1.136
	CBK268099	Chemical Biology Consortium Sweden (CBCS)	CBK268099	CCN1C(=C(C=CC2=NC3=C(C=CC=C3)C(=O)N2CCCO)C4=C1C=CC=C4)C			2.369
	CBK148124	Chemical Biology Consortium Sweden (CBCS)	CBK148124	CCCN1CCC(CC1)C(=O)N[C@@H](C2=CC=C(C=C2)F)C3=CC=C4C=CC=CC4=N3			-2.932
	CBK038119	Chemical Biology Consortium Sweden (CBCS)	CBK038119	CC1=CC=CC(=C1)CNC(=O)C2=CSC3=C(C=C(N=C23)N4CCCN(C)CC4)C(F)(F)F			-2.684
	CBK275340	Chemical Biology Consortium Sweden (CBCS)	CBK275340	C1=CC2=C(C=C1)C(=O)N(CCC3=NC4=C(C=CC=C4)C(=O)N3C5=NC=CS5)C2=O			-2.664
	CBK076219	Chemical Biology Consortium Sweden (CBCS)	CBK076219	C1=CC(=CN=C1)CNC2=C(C=CC(=N2)C3=CC(=CC(=C3)C(F)(F)F)C(F)(F)F)C(=O)NCC4=CC=CO4			4.304
	CBK287676	Chemical Biology Consortium Sweden (CBCS)	CBK287676	C1=CC=C(C=C1)C2=NN3C(=NN=C3SCC(=O)NC4=CC=C(C=C4)F)C=C2			-2.704
	CBK036600	Chemical Biology Consortium Sweden (CBCS)	CBK036600	CC(C)C1=CC(=C(C=C1)OC)C2=CN3C=CN=C3C(=N2)NC4=CC=C5C(=C4)C=CN5			-1.821
	CBK037013	Chemical Biology Consortium Sweden (CBCS)	CBK037013	CN1CCN(CC1)C2=CC(=NC3=CC=NN32)C4=CC=CC5=CC=CN=C54			-4.2
	CBK286502	Chemical Biology Consortium Sweden (CBCS)	CBK286502	ClC1C=CC(CC2N=C(C3CN(C(C4C=CC=CC=4)=O)CCC3)C=CC=2)=CC=1			-1.309
	CBK302206	Chemical Biology Consortium Sweden (CBCS)	CBK302206	CC(O)(C(NC1C=CC(C#N)=C(C(F)(F)F)C=1)=O)COC1C2C=CC=CC=2C=CC=1			-0.03187
	CBK122479	Chemical Biology Consortium Sweden (CBCS)	CBK122479	C1=CC=C(COC(N2CCC3(C4C=CC=CC=4N(C(CCN(CC)CC)=O)C3)CC2)=O)C=C1			-0.815
	CBK267953	Chemical Biology Consortium Sweden (CBCS)	CBK267953	C1C=CC(C2NC3=NC(NC(C4C=NC=CC=4)=O)=NN3C(C3C=CC(F)=CC=3)C2)=CC=1			-4.288
	CBK146859	Chemical Biology Consortium Sweden (CBCS)	CBK146859	C1C=CC=C(CC(N(C2N3C(C=CC(C(NCCC4N=CC=CC=4)=O)=C3)=NC=2CC)C)=O)C=1			-1.599
	CBK155318	Chemical Biology Consortium Sweden (CBCS)	CBK155318	CC1=CC=C(C=C1C)CNC(=O)N(CCC2=CC=CC=C2)CC3=CC=CC=C3			-2.187
	CBK268667	Chemical Biology Consortium Sweden (CBCS)	CBK268667	COC1=C(C=C(C=C1)C2=NOC(=N2)CSC3=NC4=C(C=CC=C4)C(=O)N3C5=CC=CC=C5)OC			0.9344
	CBK285931	Chemical Biology Consortium Sweden (CBCS)	CBK285931	CC1C=CC(CCNC(C2CN(C(CCC3C=CC=CC=3)=O)CC2)=O)=CC=1			2.659
	CBK035892	Chemical Biology Consortium Sweden (CBCS)	CBK035892	CC1C=C(CCN2CC(C3N4C(C=CC=C4)=C(C4C=C(C)C=CC=4)N=3)CCC2)C=CC=1			-0.8543
	CBK286463	Chemical Biology Consortium Sweden (CBCS)	CBK286463	C1=CC=C(C=C1)N2C3=C(C=C(CNC4=CC(=CC=C4)O)C(=O)N3)C(=N2)C5=CC=CC(=C5)F			-1.423
	CBK264017G	Chemical Biology Consortium Sweden (CBCS)	CBK264017G	C1C=CC(CCNCC(O)CN2C3C=CC=CC=3SC3C=CC=CC2=3)=CC=1			-0.3577
	CBK286508	Chemical Biology Consortium Sweden (CBCS)	CBK286508	C1=CC(=NC(=C1)CC2=CC=C(C=C2)C(F)(F)F)C3CCN(CC3)C(=O)CN4CCOCC4			-0.6447
	CBK267599	Chemical Biology Consortium Sweden (CBCS)	CBK267599	C1=CC(=CC(=C1)N2C(=NN=C2SCC(=O)C3=CC=C(C=C3)F)C4=CC=CN=C4)C(F)(F)F			-4.337
	CBK268452	Chemical Biology Consortium Sweden (CBCS)	CBK268452	C1=CC=C(C=C1)N2C(=NN=C2SCC(=O)C3=CNC4=C3C=CC=C4)C5=CC=CS5			-0.5543
	CBK285937	Chemical Biology Consortium Sweden (CBCS)	CBK285937	COC1C=CC(C2C=CC=CC=2NC(C2CN(CC3C=C(F)C=CC=3)C(=O)C2)=O)=CC=1			-0.9385
	CBK267395	Chemical Biology Consortium Sweden (CBCS)	CBK267395	C1=CC=C(C=C1)CN2C(=NN=C2SCC3=CC=CC(=C3)C#N)C4=CC=CC=C4O			-1.639
	CBK105670	Chemical Biology Consortium Sweden (CBCS)	CBK105670	CC1=CC=C2C=C(CN(CC3=CC=CC=C3)C(=O)NC4=CC=C(C=C4F)F)C(=O)NC2=C1C			-0.8011
	CBK146887	Chemical Biology Consortium Sweden (CBCS)	CBK146887	CCC1=C(N(C)C(=O)CC2=CC=CC=C2)N3C=C(C=CC3=N1)C(=O)NCCN4CCNC4=O.CC.CC			-1.392
hit analogs	ZINC1074267673	Enamine	Z4760796634	CC(=O)NCC1(c2ccccc2)CCN(C(=O)[C@H]2COCCO2)CC1			-1.39401	2.18383
	ZINC000072234988	Enamine	Z1139341813	COc1cc(C)ccc1OCCC(=O)N1CCC[C@H](n2cncn2)C1			-2.33915	-1.34923
	ZINC225397187	Enamine	Z826128372	C[C@@H]1CC[C@@H]2[C@H](CCCN2C(=O)[C@@H]2Oc3ccccc3O[C@@H]2C)C1			-1.24181	4.16723
	ZINC000041862876	Enamine	Z393413474	C[C@H]1Oc2ccccc2O[C@H]1C(=O)NCCCn1cncn1			-1.38644	-3.04415
	ZINC243891662	Chemspace	CSCS01072324408	CN1CCN(c2ccc(NC(=O)C3(c4ccc5c(c4)OCO5)CC3)cc2)CC1			-1.03142	-0.26422
	ZINC000008026344	Enamine	Z62929087	COc1ccc2cc([C@H](C)C(=O)Nc3ccc(N4CCN(C)CC4)cc3)ccc2c1			-1.21185	-1.0927
	ZINC23133747	Enamine	Z52049234	CN1CCN(c2ccc(NC(=O)Cc3ccc4c(c3)OCCO4)cc2)CC1			-4.7959	-2.68541
	ZINC242746417	OTAVAchemicals	Z2933933219	CN1CCN(c2ccc(NC(=O)Cc3ccc(O)c(O)c3)cc2)CC1			-1.6501	-2.09444
	ZINC751225826	Enamine	Z1359513648	COc1cccc(/C(C)=C/C(=O)Nc2ccc(N3CCOCC3)c3ccncc23)c1			-0.698489	2.32879
	ZINC97033814	Enamine	Z1592730081	N/C(=N\C[C@H]1COC2(CCCCC2)O1)N1CCCCC1			-3.9145	-3.11222
	ZINC68467049	Enamine	Z1127397604	N/C(=N/C[C@H]1COc2ccccc2O1)NC1CC1			0.152607	0.021788
	ZINC69809855	Enamine	Z1127420153	C=C(C)CN/C(N)=N/CCCOc1ccccc1			-0.958315	-2.89258
	ZINC000020101501	ChemDiv	5326-0767	N=c1n(CCN2CCOCC2)c2ccccc2n1C[C@@H](O)COc1ccc(Cl)cc1Cl			0.947983	4.30105
	ZINC35268861	MolPort	5654127	Cc1ccc(NC(=O)CN2CCN(C(=O)CCc3ccc(Cl)cc3)CC2)cc1	VH3, LHP07	115	-0.351583	6.73455		85
SAR study with VH1 analogs	n.a. (in-house synthesis)	in-house synthesis	n.a. (in-house synthesis)	N=C1N(CCC2=CC=CC=C2)C3=CC=CC=C3N1CC4=CC=CC=C4	MR16	26		5.702	26.99	> 100
	n.a. (in-house synthesis)	in-house synthesis	n.a. (in-house synthesis)	CC(N1C2=CC=CC=C2N(CC3=CC=CC=C3)C1=N)C4=CC=CC=C4	MR17	31		1.376	18.66
	n.a. (in-house synthesis)	in-house synthesis	n.a. (in-house synthesis)	N=C1N(CC2CC2)C3=CC=CC=C3N1CC4=CC=CC=C4	MR20	33		4.005	21.29	5
	n.a. (in-house synthesis)	in-house synthesis	n.a. (in-house synthesis)	N=C1N(CCCC2=CC=CC=C2)C3=CC=CC=C3N1CC4=CC=CC=C4	MR23	23		3.167	46.5	> 100
	n.a. (in-house synthesis)	in-house synthesis	n.a. (in-house synthesis)	N=C1N(CCCCC2=CC=CC=C2)C3=CC=CC=C3N1CC4=CC=CC=C4	MR24	21		10.39	51.89	> 100
	n.a. (in-house synthesis)	in-house synthesis	n.a. (in-house synthesis)	N=C1N(CC2CCCCC2)C3=CC=CC=C3N1CC4=CC=CC=C4	MR27	32		1.033	8.707
	n.a. (in-house synthesis)	in-house synthesis	n.a. (in-house synthesis)	N=C1N(CC2=CC=CC=C2F)C3=CC=CC=C3N1CC4=CC=CC=C4	MR28	28		4.323	22.8
	n.a. (in-house synthesis)	in-house synthesis	n.a. (in-house synthesis)	N=C1N(CC2=CC=CC(F)=C2)C3=CC=CC=C3N1CC4=CC=CC=C4	MR29	29		2.193	18.46
	n.a. (in-house synthesis)	in-house synthesis	n.a. (in-house synthesis)	N=C1N(CC2=CC=C(F)C=C2)C3=CC=CC=C3N1CC4=CC=CC=C4	MR30	30		1.494	17.02
	n.a. (in-house synthesis)	in-house synthesis	n.a. (in-house synthesis)	N=C1N(CC2=C(F)C=CC=C2)C3=CC=CC=C3N1CC(O)COC4=C(C)C=CC=C4	MR35	69		7.681	48.44
	n.a. (in-house synthesis)	in-house synthesis	n.a. (in-house synthesis)	N=C1N(CC2=CC=C(F)C=C2)C3=CC=CC=C3N1CC(O)COC4=CC=C(Cl)C=C4	MR37	56		12.95	48.61	19
	n.a. (in-house synthesis)	in-house synthesis	n.a. (in-house synthesis)	N=C1N(CC2=CC=C(F)C=C2)C3=CC=CC=C3N1CC(O)COC4=C(C)C=CC=C4	MR38	71		6.818	48.65
	n.a. (in-house synthesis)	in-house synthesis	n.a. (in-house synthesis)	N=C1N(CC2=CC=C(F)C=C2)C3=CC=CC=C3N1CC(O)COC4=CC=C(C)C=C4	MR39	66		5.06	46.23
	n.a. (in-house synthesis)	in-house synthesis	n.a. (in-house synthesis)	N=C1N(CC2=CC=C(F)C=C2)C3=CC=CC=C3N1CC(O)COC4=CC=CC=C4	MR40	75		3.812	38.24
	n.a. (in-house synthesis)	in-house synthesis	n.a. (in-house synthesis)	N=C1N(CC2=CC=C(F)C=C2)C3=CC=CC=C3N1CC(O)COC4=CC=C(F)C=C4	MR41	61		4.38	46.38
	n.a. (in-house synthesis)	in-house synthesis	n.a. (in-house synthesis)	N=C1N(CC2=CC(F)=CC=C2)C3=CC=CC=C3N1CC(O)COC4=CC=CC=C4	MR43	74		5.897	27.23
	n.a. (in-house synthesis)	in-house synthesis	n.a. (in-house synthesis)	N=C1N(CC2=CC(F)=CC=C2)C3=CC=CC=C3N1CC(O)COC4=CC=C(C)C=C4	MR44	65		8.329	49.63
	n.a. (in-house synthesis)	in-house synthesis	n.a. (in-house synthesis)	N=C1N(CC2=CC(F)=CC=C2)C3=CC=CC=C3N1CC(O)COC4=C(C)C=CC=C4	MR45	70		8.036	49.05
	n.a. (in-house synthesis)	in-house synthesis	n.a. (in-house synthesis)	N=C1N(CC2=CC(F)=CC=C2)C3=CC=CC=C3N1CC(O)COC4=CC=C(Cl)C=C4	MR46	55		5.252	30.01
	n.a. (in-house synthesis)	in-house synthesis	n.a. (in-house synthesis)	N=C1N(CC2=CC(F)=CC=C2)C3=CC=CC=C3N1CC(O)COC4=CC=C(F)C=C4	MR47	60		2.489	37.85
	n.a. (in-house synthesis)	in-house synthesis	n.a. (in-house synthesis)	N=C1N(CC2=CC=C(C)C=C2)C3=CC=CC=C3N1CC(O)COC4=CC=CC=C4	MR49	72		6.675	38.85
	n.a. (in-house synthesis)	in-house synthesis	n.a. (in-house synthesis)	N=C1N(CC2=CC=C(C)C=C2)C3=CC=CC=C3N1CC(O)COC4=CC=C(C)C=C4	MR50	63		9.026	42.62
	n.a. (in-house synthesis)	in-house synthesis	n.a. (in-house synthesis)	N=C1N(CC2=CC=C(C)C=C2)C3=CC=CC=C3N1CC(O)COC4=C(C)C=CC=C4	MR51	68		8.769	41.59
	n.a. (in-house synthesis)	in-house synthesis	n.a. (in-house synthesis)	N=C1N(CC2=CC=C(C)C=C2)C3=CC=CC=C3N1CC(O)COC4=CC=C(Cl)C=C4	MR52	53		4.89	33.91
	n.a. (in-house synthesis)	in-house synthesis	n.a. (in-house synthesis)	N=C1N(CC2=CC=C(C)C=C2)C3=CC=CC=C3N1CC(O)COC4=CC=C(F)C=C4	MR53	58		10.77	50.14
	n.a. (in-house synthesis)	in-house synthesis	n.a. (in-house synthesis)	N=C1N(CC2=CC=CC=C2)C3=CC(F)=CC=C3N1CC(O)COC4=CC=CC=C4	MR55	84		6.891	31.91	14
	n.a. (in-house synthesis)	in-house synthesis	n.a. (in-house synthesis)	N=C1N(CC2=CC=CC=C2)C3=CC(F)=CC=C3N1CC(O)COC4=CC=C(C)C=C4	MR56	82		5.966	44.81
	n.a. (in-house synthesis)	in-house synthesis	n.a. (in-house synthesis)	N=C1N(CC2=CC=CC=C2)C3=CC(F)=CC=C3N1CC(O)COC4=C(C)C=CC=C4	MR57	83		13.74	39.34
	n.a. (in-house synthesis)	in-house synthesis	n.a. (in-house synthesis)	N=C1N(CC2=CC=CC=C2)C3=CC(F)=CC=C3N1CC(O)COC4=CC=C(Cl)C=C4	MR58	80		8.192	48.16
	n.a. (in-house synthesis)	in-house synthesis	n.a. (in-house synthesis)	N=C1N(CC2=CC=CC=C2)C3=CC(F)=CC=C3N1CC(O)COC4=CC=C(F)C=C4	MR59	81		7.998	42.35
	n.a. (in-house synthesis)	in-house synthesis	n.a. (in-house synthesis)	N=C1N(CC2=C(F)C=CC=C2)C3=CC=CC=C3N1CC(O)COC4=CC=CC=C4	MR60	73		5.406	15.8
	n.a. (in-house synthesis)	in-house synthesis	n.a. (in-house synthesis)	N=C1N(CC2=C(F)C=CC=C2)C3=CC=CC=C3N1CC(O)COC4=CC=C(C)C=C4	MR61	64		6.766	42.59
	n.a. (in-house synthesis)	in-house synthesis	n.a. (in-house synthesis)	N=C1N(CC2=C(F)C=CC=C2)C3=CC=CC=C3N1CC(O)COC4=CC=C(F)C=C4	MR62	59		4.546	28.05
	n.a. (in-house synthesis)	in-house synthesis	n.a. (in-house synthesis)	N=C1N(CC2=C(F)C=CC=C2)C3=CC=CC=C3N1CC(O)COC4=CC=C(Cl)C=C4	MR63	54		6.779	58.83
	n.a. (in-house synthesis)	in-house synthesis	n.a. (in-house synthesis)	N=C1N(CC2=CC=CC=C2)C3=CC=CC=C3N1CC(O)COC4=CC=C(C)C=C4	MR69	62		7.315	40.85
	n.a. (in-house synthesis)	in-house synthesis	n.a. (in-house synthesis)	N=C1N(CC2=CC=CC=C2)C3=CC=CC=C3N1CC(O)COC4=C(C)C=CC=C4	MR70	67		4.806	46.15
	n.a. (in-house synthesis)	in-house synthesis	n.a. (in-house synthesis)	N=C1N(CC2=CC=CC=C2)C3=CC=CC=C3N1CC(O)COC4=CC=C(Cl)C=C4	MR71	52		7.314	45.32
	n.a. (in-house synthesis)	in-house synthesis	n.a. (in-house synthesis)	N=C1N(CC2=CC=CC=C2)C3=CC=CC=C3N1CC(O)COC4=CC=C(F)C=C4	MR72	57		3.954	27.27
	n.a. (in-house synthesis)	in-house synthesis	n.a. (in-house synthesis)	N=C1N(CC2=CC=CC=C2)C3=CC=CC=C3N1CC	MR73	36		1.32294	6.38588	32
	n.a. (in-house synthesis)	in-house synthesis	n.a. (in-house synthesis)	N=C1N(CC2=CC=CC=C2)C3=CC=CC=C3N1CC(C)(C)C	MR74	34		-0.220889	4.84069	> 100
	n.a. (in-house synthesis)	in-house synthesis	n.a. (in-house synthesis)	N=C1N(CC2=CC=CC=C2)C3=CC=CC=C3N1CC(C)C	MR75	35		1.91052	9.36231	51
	n.a. (in-house synthesis)	in-house synthesis	n.a. (in-house synthesis)	N=C1N(CC2=CC=CC=C2)C3=CC=CC=C3N1C	MR76	37		1.20859	1.47116	> 100
	n.a. (in-house synthesis)	in-house synthesis	n.a. (in-house synthesis)	N=C1N(CC2=CC=CC=C2)C3=CC=CC=C3N1CC4=CC=CC=C4	MR77	27		1.59917	5.73919	23
	n.a. (in-house synthesis)	in-house synthesis	n.a. (in-house synthesis)	N=C1N(CC2=CC=C(F)C=C2)C3=CC=CC=C3N1CCCCC4=CC=CC=C4	MR78	76		14.6838	47.44
	n.a. (in-house synthesis)	in-house synthesis	n.a. (in-house synthesis)	N=C1N(CC2=CC=C(F)C=C2)C3=CC=CC=C3N1CC4CC4	MR79	77		7.98261	30.6896
	n.a. (in-house synthesis)	in-house synthesis	n.a. (in-house synthesis)	N=C1N(CC2=CC=CC=C2)C3=CC=CC=C3N1CCCCC4=CN=CC=C4	MR83	22		2.06058	9.9321
	n.a. (in-house synthesis)	in-house synthesis	n.a. (in-house synthesis)	N=C1N(CC2=CC=CC=C2)C3=CC=CC=C3N1CCCC4=CC=NC=C4	MR84	24		-0.810894	4.5823
	n.a. (in-house synthesis)	in-house synthesis	n.a. (in-house synthesis)	N=C1N(CC2=CC=CC=C2)C3=CC=CC=C3N1CCCN4CCNCC4	MR85	25		0.620529	0.542892
ligand-based virtual screening for VH1 analogs	Amb28648093	Ambinter	Amb28648093	Cc1cc(OCC(O)CN2C(C(CCc3ccccc3)NC2=O)=O)cc(C)c1	K001HS001			5.36766	32.4646
	Amb270774	Ambinter	Amb270774	Cc1ccc(C)c(C)c1OCC(CN2C(N(C(C2=O)C)c3ccccc3)=O)O	K001HS002			9.03248	41.3501
	MCULE-9713436889	Mcule	MCULE-9713436889	Cn(c1nc(N2CCCCCC2)n(CC(O)COc3ccccc3)c1c(=O)n4C)c4=O	K001HS003			2.37677	35.2687
	Z102966042	Enamine	Z102966042	Cc1cc(C)c(OCC(O)CN2C(C(C)(c3cc(OC)ccc3)NC2=O)=O)cc1	K001HS004			0.729669	6.73769
	Amb28694341	Ambinter	Amb28694341	Cc1c(C)c(OCC(O)Cn2c3ncnc(N4CCCC4)c3nc2)c(C)cc1	K001HS005			2.43258	36.4695
	Z103254134	Enamine	Z103254134	CC1(c2cc(CCC3)c3cc2)C(N(CC(O)COc4ccc(F)cc4)C(N1)=O)=O	K001HS006			13.5447	60.89
	Amb33892215	Ambinter	Amb33892215	CC1(c2c3ccccc3ccc2)C(N(CC(O)COc4c(Cl)cccc4)C(N1)=O)=O	K001HS007			10.7459	38.9744
	PB25906164	Chemspace	PB25906164	O=C(C(Cc1c2ccccc2[nH]c1)NC3=O)N3Cc4oc(c5ccccc5)nn4	K001HS008			2.91626	14.7782
VH2 analogs	n.a. (in-house synthesis)	in-house synthesis	n.a. (in-house synthesis)	O=C(C[NH+]1CCN(C(CCC2=C(Cl)C=CC=C2)=O)CC1)NC3=CC=C(C)C=C3.[O-]C(C(F)(F)F)=O	LHP06	117		11.7366	64.0013
	n.a. (in-house synthesis)	in-house synthesis	n.a. (in-house synthesis)	O=C(C[NH+]1CCN(C(CCC2=CC(Cl)=CC=C2)=O)CC1)NC3=CC=C(C)C=C3.[O-]C(C(F)(F)F)=O	LHP08	116		8.35658	50.2194
	n.a. (in-house synthesis)	in-house synthesis	n.a. (in-house synthesis)	O=C(C[NH+]1CCN(C(CCC2=CC(Br)=CC=C2)=O)CC1)NC3=CC=C(C)C=C3.[O-]C(C(F)(F)F)=O	LHP09	119		10.0586	46.9012
	n.a. (in-house synthesis)	in-house synthesis	n.a. (in-house synthesis)	O=C(C[NH+]1CCN(C(CCC2=C(Br)C=CC=C2)=O)CC1)NC3=CC=C(C)C=C3.[O-]C(C(F)(F)F)=O	LHP10	120		15.6441	65.9403
	n.a. (in-house synthesis)	in-house synthesis	n.a. (in-house synthesis)	O=C(C[NH+]1CCN(C(CCC2=CC=C(Br)C=C2)=O)CC1)NC3=CC=C(C)C=C3.[O-]C(C(F)(F)F)=O	LHP11	118		9.9667	56.4497
	n.a. (in-house synthesis)	in-house synthesis	n.a. (in-house synthesis)	O=C(C[NH+]1CCN(C(CCC2=CC=C(N(C)C)C=C2)=O)CC1)NC3=CC=C(C)C=C3.[O-]C(C(F)(F)F)=O	LHP13	124		3.03046	20.1096
	n.a. (in-house synthesis)	in-house synthesis	n.a. (in-house synthesis)	O=C(C[NH+]1CCN(C(CCC2=C(F)C=CC=C2)=O)CC1)NC3=CC=C(C)C=C3.[O-]C(C(F)(F)F)=O	LHP29	123		2.55932	37.4312
	n.a. (in-house synthesis)	in-house synthesis	n.a. (in-house synthesis)	O=C(C[NH+]1CCN(C(CCC2=CC=C(F)C=C2)=O)CC1)NC3=CC=C(C)C=C3.[O-]C(C(F)(F)F)=O	LHP30	121		0.542645	31.2687
	n.a. (in-house synthesis)	in-house synthesis	n.a. (in-house synthesis)	O=C(C[NH+]1CCN(C(CCC2=CC(F)=CC=C2)=O)CC1)NC3=CC=C(C)C=C3.[O-]C(C(F)(F)F)=O	LHP31	122		2.93244	36.2637
ligand-based virtual screening for VH2 analogs	MCULE-2033834044	Mcule	MCULE-2033834044	Cc1nc(on1)[C@H]2CN(C[C@H]2c3ccccc3)C(=O)Cc4c5ccccc5on4	K001HS010			-1.11538	4.98811
	MCULE-7778503199	Mcule	MCULE-7778503199	CC(=O)c1cc([nH]n1)C(=O)N2CCC(CC2)(c3ccccc3)c4ccccc4	K001HS011			10.2913	26.774
	Amb28966124	Ambinter	Amb28966124	Cn1c2ccc(cc2nn1)C(=O)N3CCC(CC3)(c4ccccc4)C(=O)OC	K001HS012			-0.083083	1.70004
	MCULE-3536552505	Mcule	MCULE-3536552505	CCOC(=O)C1(CCN(CC1)C(=O)c2cc3ccccc3o2)C[C@H]4CCCCO4	K001HS013			20.2524	57.079
VH3 analogs	n.a. (in-house synthesis)	in-house synthesis	n.a. (in-house synthesis)	O=C(C1CC(C=CC=C2)=C2OC1)N3CCC(C4CCCCC4)(CN5C=NC=N5)CC3	T2	94		-0.301091	28.7047
	n.a. (in-house synthesis)	in-house synthesis	n.a. (in-house synthesis)	O=C(C1=CC(C=CC=C2)=C2C=C1)N3CCC(C4CCCCC4)(CN5C=NC=N5)CC3	T4	95		25.0728	79.1659
	n.a. (in-house synthesis)	in-house synthesis	n.a. (in-house synthesis)	O=C(C1=NC(C=CC=C2)=C2C=C1)N3CCC(C4CCCCC4)(CN5C=NC=N5)CC3	T5	96		12.311	55.4162
	n.a. (in-house synthesis)	in-house synthesis	n.a. (in-house synthesis)	O=C(C1=C(C=CC=C2)C2=CC=N1)N3CCC(C4CCCCC4)(CN5C=NC=N5)CC3	T6	97		3.46627	28.8714
	n.a. (in-house synthesis)	in-house synthesis	n.a. (in-house synthesis)	O=C(C1=CC(C=CC=C2)=C2N=C1)N3CCC(C4CCCCC4)(CN5C=NC=N5)CC3	T7	98		1.99229	22.1602
	n.a. (in-house synthesis)	in-house synthesis	n.a. (in-house synthesis)	O=C(C1=C(C=CC=C2)C2=NC=C1)N3CCC(C4CCCCC4)(CN5C=NC=N5)CC3	T8	99		0.673909	18.2038
	n.a. (in-house synthesis)	in-house synthesis	n.a. (in-house synthesis)	O=C(C1=CC(OCO2)=C2C=C1)N3CCC(C4CCCCC4)(CN5C=NC=N5)CC3	T9	100		2.70223	23.1555
	n.a. (in-house synthesis)	in-house synthesis	n.a. (in-house synthesis)	O=C(C1=CC(OCCO2)=C2C=C1)N3CCC(C4CCCCC4)(CN5C=NC=N5)CC3	T10	101		4.15314	27.7711
	n.a. (in-house synthesis)	in-house synthesis	n.a. (in-house synthesis)	O=C(C1OC(C=CC=C2)=C2OC1)N3CCC(C4CCCCC4)(CN5C=NC=C5)CC3	I1	102		4.27748	50.281
	n.a. (in-house synthesis)	in-house synthesis	n.a. (in-house synthesis)	O=C(C1CC(C=CC=C2)=C2OC1)N3CCC(C4CCCCC4)(CN5C=NC=C5)CC3	I2	103		4.90964	32.364
	n.a. (in-house synthesis)	in-house synthesis	n.a. (in-house synthesis)	O=C(C1=CC(C=CC=C2)=C2C=C1)N3CCC(C4CCCCC4)(CN5C=NC=C5)CC3	I4	104		12.794	73.1925
	n.a. (in-house synthesis)	in-house synthesis	n.a. (in-house synthesis)	O=C(C1=NC(C=CC=C2)=C2C=C1)N3CCC(C4CCCCC4)(CN5C=NC=C5)CC3	I5	105		11.2784	56.9726
	n.a. (in-house synthesis)	in-house synthesis	n.a. (in-house synthesis)	O=C(C1=C(C=CC=C2)C2=CC=N1)N3CCC(C4CCCCC4)(CN5C=NC=C5)CC3	I6	106		1.23733	16.7332
	n.a. (in-house synthesis)	in-house synthesis	n.a. (in-house synthesis)	O=C(C1=CC(C=CC=C2)=C2N=C1)N3CCC(C4CCCCC4)(CN5C=NC=C5)CC3	I7	107		-0.912956	4.46071
	n.a. (in-house synthesis)	in-house synthesis	n.a. (in-house synthesis)	O=C(C1=C(C=CC=C2)C2=NC=C1)N3CCC(C4CCCCC4)(CN5C=NC=C5)CC3	I8	108		3.40391	18.998
	n.a. (in-house synthesis)	in-house synthesis	n.a. (in-house synthesis)	O=C(C1=CC(OCO2)=C2C=C1)N3CCC(C4CCCCC4)(CN5C=NC=C5)CC3	I9	109		1.96352	20.8052
	n.a. (in-house synthesis)	in-house synthesis	n.a. (in-house synthesis)	O=C(C1=CC(OCCO2)=C2C=C1)N3CCC(C4CCCCC4)(CN5C=NC=C5)CC3	I10	110		0.559498	23.327
ligand-based virtual screening for VH3 analogs	Amb10724353	Ambinter	Amb10724353	c1cc(c(cc1CCC(=O)N2CCN(CC2)S(=O)(=O)N3CCCCCC3)F)F	K001HS015			1.07666	36.6686
	Z190515310	Enamine	Z190515310	Cc1cccc(c1C)NC(=O)C[NH+]2CCN(CC2)C(=O)Cc3c(nc(s3)[S-])C	K001HS016			0.503125	6.93157
	PB343380942	Chemspace	PB343380942	c1cc(ccc1CCC(=O)N2CCC(CC2)NC(=O)c3ccc(cc3)F)C#N	K001HS018			4.53989	14.409
	Amb19292410	Ambinter	Amb19292410	c1ccc(cc1)CCC(=O)N2CCC(CC2)NC(=O)Cn3cc(ccc3=O)Br	K001HS019			0.911123	2.32608
	MCULE-9767374017	Mcule	MCULE-9767374017	Cc1cnc(nc1)OC2CCN(CC2)C(=O)CCc3ccc(cc3)C(F)(F)F	K001HS020			4.93408	12.4035
	MCULE-8204098177	Mcule	MCULE-8204098177	c1ccc(cc1)CCC(=O)N2CCC(CC2)Cn3c(=O)cc4c(n3)CCCC4	K001HS021			4.00862	22.9222
